# Supplementary material for: iTRAQ-Based Quantitative Proteomic Analysis of Cotton Roots and Leaves Reveals Pathways Associated with Salt Stress
Source: PLoS One. 2016 Feb 3;11(2):e0148487. doi: 10.1371/journal.pone.0148487 (PMC4739606; doi:10.1371/journal.pone.0148487)
Supplement: S2 Table — (XLSX) [file pone.0148487.s002.xlsx]

## Sheet: roots
	Gene Ontology term	protein number
cellular component	cell	306
	cell part	306
	intracellular part	271
	intracellular organelle	241
	organelle	241
	cytoplasm	238
	cytoplasmic part	217
	macromolecular complex	138
	organelle part	124
	intracellular organelle part	124
	cell periphery	123
	non-membrane-bounded organelle	106
	intracellular non-membrane-bounded organelle	106
	chromosomal part	99
	ribonucleoprotein complex	97
	plasma membrane	94
	ribosome	91
	nucleus	85
	cytosol	74
	cytosolic part	54
	vacuole	52
	cytosolic ribosome	51
	membrane-enclosed lumen	47
	cell wall	47
biology process	metabolic process	356
	organic substance metabolic process	284
	primary metabolic process	268
	cellular metabolic process	251
	macromolecule metabolic process	166
	biosynthetic process	161
	cellular biosynthetic process	156
	organic substance biosynthetic process	153
	cellular macromolecule metabolic process	143
	protein metabolic process	137
	cellular protein metabolic process	118
	macromolecule biosynthetic process	95
molecular function	oxidoreductase activity	104
	structural molecule activity	81
	structural constituent of ribosome	79
	hydrolase activity, acting on glycosyl bonds	23
	copper ion binding	22
	antioxidant activity	17
	heme binding	17
	tetrapyrrole binding	17
	oxidoreductase activity, acting on paired donors, with incorporation or reduction of molecular oxygen	15
	carbon-oxygen lyase activity	14
	peroxidase activity	13
	oxidoreductase activity, acting on peroxide as acceptor	13

## Sheet: leaves
	Gene Ontology term	protein number
cellular component	cell	716
	cell part	716
	intracellular	660
	intracellular part	649
	cytoplasm	603
	intracellular organelle	541
	organelle	541
	cytoplasmic part	527
	intracellular membrane-bounded organelle	512
	membrane-bounded organelle	512
	plastid	329
	chloroplast	319
	intracellular organelle part	305
	organelle part	305
	plastid part	195
	chloroplast part	191
	organelle envelope	123
	envelope	123
	thylakoid	120
	mitochondrion	120
	plastid stroma	107
	chloroplast stroma	106
	plastid envelope	100
	extracellular region	98
biology process	cellular metabolic process	527
	single-organism metabolic process	404
	response to stimulus	274
	oxidation-reduction process	226
	small molecule metabolic process	218
	organonitrogen compound metabolic process	176
	response to stress	174
	response to chemical stimulus	146
	response to abiotic stimulus	137
	response to inorganic substance	110
	organonitrogen compound biosynthetic process	100
	generation of precursor metabolites and energy	94
molecular function	oxidoreductase activity	245
	cation binding	215
	metal ion binding	198
	transition metal ion binding	103
	electron carrier activity	47
	tetrapyrrole binding	41
	antioxidant activity	40
	copper ion binding	39
	heme binding	31
	magnesium ion binding	30
	peroxidase activity	26
	oxidoreductase activity, acting on peroxide as acceptor	26
