# Supplementary material for: iTRAQ-Based Quantitative Proteomic Analysis of Cotton Roots and Leaves Reveals Pathways Associated with Salt Stress
Source: PLoS One. 2016 Feb 3;11(2):e0148487. doi: 10.1371/journal.pone.0148487 (PMC4739606; doi:10.1371/journal.pone.0148487)
Supplement: S3 Table — (XLSX) [file pone.0148487.s003.xlsx]

## Sheet: photosynthesis
The expression level of DEPs in potosynthesis
Name	Up-regulated (fold)	Down-regulated (fold)
PSII
PsbA		Gh_Sca018012G01 (-0.7)
PsbD		Gh_A12G1101 (-0.9)
		Gh_Sca007035G01 (-0.9)
		Gh_D07G2046 (-0.6)
PsbC		Gh_D08G1213 (-0.9)
PsbB		Gh_Sca007361G02 (-0.9)
PsbE		Gh_Sca007622G01 (-1.2)
PsbO	Gh_D11G1897 (0.8)
PsbP	Gh_A10G1346 (1.4)
	Gh_A13G1559 (1.0)
	Gh_A05G3293 (0.6)
	Gh_A05G3061 (0.5)
PsbQ	Gh_A10G2195 (1.6)
	Gh_D10G0167 (1.5)
	Gh_A05G1426 (1.3)
	Gh_A06G1076 (1.0)
	Gh_D13G1497 (0.7)
PsbS	Gh_Sca004987G01 (-0.5)
	Gh_D01G1860 (-0.5)
Psb27	Gh_A10G1500 (1.4)
	Gh_D12G1385 (1.3)
Psb28	Gh_A07G1431 (0.9)
PSI
PsaA		Gh_Sca005362G01 (-1.4)
		Gh_A09G0964 (-1.2)
		Gh_A01G1364 (-1.0)
PsaB		Gh_Sca005646G01 (-1.5)
		Gh_A12G1136 (-1.2)
		Gh_D06G1421 (-0.4)
PsaC	Gh_A09G0449 (0.6)
PsaD	Gh_D08G0702 (1.3)
	Gh_D02G0359 (1.0)
PsaE	Gh_A08G0425 (1.8)
	Gh_A07G1850 (1.7)
	Gh_D11G1392 (1.5)
	Gh_D07G2058 (1.4)
	Gh_A11G1245 (1.3)
PsaF		Gh_D05G1377 (-0.4)
PsaG		Gh_A13G1078 (-1.1)
PsaL		Gh_A07G2201 (-0.6)
PsaN	Gh_A11G3190 (2.3)
	Gh_D04G0269 (1.7)
cytochrome b6/f complex
PetA		Gh_D02G0805 (-0.5)
		Gh_Sca007523G03 (-0.2)
PetC	Gh_A03G1416 (1.3)
PetD		Gh_D08G1218 (-0.9)
photosynthetic electron transport
PetE	Gh_Sca133868G01 (0.9)
PetF	Gh_A03G1706 (0.9)	Gh_A03G1705 (-1.3)
PetH	Gh_A05G2766 (0.7)
F-type H+-transporting ATPase
beta	Gh_Sca010487G02 (0.6)
	Gh_Sca005537G02 (0.4)
alpha	Gh_Sca010487G02 (0.6)
	Gh_Sca005537G02 (0.4)
delta	Gh_A01G0275 (0.9)
subunit b		Gh_Sca078114G01 (-0.2)
ATPase	Gh_A01G0275 (0.9)	Gh_A13G2212 (-0.5)
	Gh_Sca010487G02 (0.6)	Gh_Sca078114G01 (-0.2)
	Gh_Sca005537G02 (0.4)

## Sheet: carbon fixation 
The expression level of DEPs in carbon fixation in potosynthetic organisms
Name	Up-regulated (fold)	Down-regulated (fold)
malate dehydrogenase (NADP+)	Gh_A05G3552 (0.2)
aspartate aminotransferase (GOT1)	Gh_D07G0231 (0.8)
phosphoenolpyruvate carboxykinase (ATP)	Gh_A02G1410 (1.0)
malate dehydrogenase (MDH1)	Gh_A01G0404 (0.7)
	Gh_D08G0268 (0.6)
	Gh_D05G3328 (0.4)
	Gh_D01G0410 (0.3)
phosphoribulokinase (PRK)	Gh_D03G1842 (0.5)
	Gh_D12G2033 (0.3)
	Gh_A12G1862 (0.3)
ribulose-phosphate 3-epimerase (RPE)	Gh_A07G2088 (0.6)
	Gh_D12G1764 (0.3)
fructose-bisphosphate aldolase (ALDO)	Gh_D13G1361 (1.0)
	Gh_A13G1096 (0.8)
	Gh_A12G0562 (0.4)
	Gh_D12G0578 (0.2)
ribulose-bisphosphate carboxylase large chain (rbcL)	Gh_A11G1510 (0.6)
	Gh_D07G1759 (0.4)
	Gh_Sca006756G06 (0.3)
malate dehydrogenase		Gh_A07G0076 (-0.6)
phosphoenolpyruvate carboxylase (PEPC)		Gh_D08G2655 (-1.0)
		Gh_D01G2339 (-0.9)
		Gh_A09G0010 (-0.8)
		Gh_A12G1572 (-0.6)
		Gh_A10G1320 (-1.1)
malate dehydrogenase		Gh_A07G1329 (-0.3)
transketolase (tak)		Gh_D11G0849 (-1.1)
		Gh_A07G1360 (-0.6)
fructose-1,6-bisphosphatase I (FBP)		Gh_A04G0745 (-0.3)
triosephosphate isomerase (TIM)		Gh_A04G1050 (-0.3)
		Gh_D05G0930 (-0.3)
phosphoglycerate kinase		Gh_D01G0799 (-0.5)
		Gh_A01G0775 (-0.5)

## Sheet: glycolysis
The expression level of DEPs in glycolysis/gluconeogenesis
Name	Up-regulated (fold)	Down-regulated (fold)
fructose-bisphosphate aldolase	Gh_D13G1361 (1.0)
	Gh_A13G1096 (0.8)
	Gh_A12G0562 (0.4)
	Gh_D12G0578 (0.2)
enolase	Gh_D01G2033 (0.4)
	Gh_Sca286293G01 (0.3)
	Gh_D09G2437 (0.3)
phosphoenolpyruvate carboxykinase	Gh_A02G1410 (1.0)
pyruvate dehydrogenase E2 component	Gh_D13G0689 (0.5)
alcohol dehydrogenase (NADP+)	Gh_D09G1443 (1.1)
	Gh_A09G1434 (1.1)
	Gh_A04G0729 (0.4)
phosphoglucomutase		Gh_D04G2040 (-0.4)
		Gh_D09G2140 (-1.4)
glucose-6-phosphate isomerase		Gh_A06G1886 (-0.5)
glucokinase		Gh_A06G0047 (-1.4)
glucose-6-phosphate 1-epimerase		Gh_A08G2497 (-0.7)
fructose-1,6-bisphosphatase I		Gh_A04G0745 (-0.3)
triosephosphate isomerase (TIM)		Gh_A04G1050 (-0.3)
		Gh_D05G0930 (-0.3)
glyceraldehyde 3-phosphate dehydrogenase		Gh_D11G0689 (-0.7)
		Gh_A05G2976 (-0.7)
		Gh_A07G2081 (-0.6)
phosphoglycerate kinase		Gh_D01G0799 (-0.5)
		Gh_A01G0775 (-0.5)
glyceraldehyde-3-phosphate dehydrogenase (NADP+)		Gh_D05G0533 (-1.5)
		Gh_A07G0209 (-0.9)
2,3-bisphosphoglycerate-dependent phosphoglycerate mutase		Gh_D08G0078 (-0.5)
L-lactate dehydrogenase		Gh_A08G1544 (-0.6)
alcohol dehydrogenase		Gh_A01G1605 (-1.0)
pyruvate kinase		Gh_D09G2140 (-1.4)
		Gh_D12G2671 (-1.0)
		Gh_A01G1799 (-1.0)
		Gh_D02G1949 (-0.5)
pyruvate dehydrogenase E1 component	Gh_A12G1299 (0.2)	Gh_A06G2013 (-1.0)
dihydrolipoamide dehydrogenase	Gh_A02G0553 (0.3)	Gh_A09G2065 (-0.3)
aldehyde dehydrogenase (NAD+)	Gh_D07G2232 (1.7)	Gh_A05G3311 (-1.0)
		Gh_D02G0793 (-1.0)

## Sheet: pyruvate metabolism
The expression level of DEPs in pyruvate metabolism
Name	Up-regulated (fold)	Down-regulated (fold)
phosphoenolpyruvate carboxykinase (ATP)	Gh_A02G1410 (1.0)
malate dehydrogenase	Gh_A01G0404 (0.7)
	Gh_D08G0268 (0.6)
	Gh_D05G3328 (0.4)
	Gh_D01G0410 (0.3)
malate dehydrogenase (NADP+)	Gh_A05G3552 (0.2)
malate synthase	Gh_D07G0535 (0.9)
pyruvate dehydrogenase E2 component (dihydrolipoamide acetyltransferase)	Gh_D13G0689 (0.5)
hydroxyacylglutathione hydrolase	Gh_A01G0289 (0.3)
phosphoenolpyruvate carboxylase		Gh_D08G2655 (-1.0)
		Gh_D01G2339 (-0.9)
		Gh_A09G0010 (-0.8)
		Gh_A12G1572 (-0.6)
pyruvate kinase		Gh_D09G2140 (-1.4)
		Gh_D12G2671 (-1.0)
		Gh_A01G1799 (-1.0)
		Gh_D02G1949 (-0.5)
malate dehydrogenase (decarboxylating)		Gh_A07G1329 (-0.3)
malate dehydrogenase		Gh_A07G0076 (-0.6)
pyruvate kinase		Gh_D09G2140 (-1.4)
		Gh_D12G2671 (-1.0)
		Gh_A01G1799 (-1.0)
		Gh_D02G1949 (-0.5)
L-lactate dehydrogenase		Gh_A08G1544 (-0.6)
pyruvate dehydrogenase E1 component	Gh_A12G1299 (0.2)	Gh_A06G2013 (-1.0)
dihydrolipoamide dehydrogenase	Gh_A02G0553 (0.3)	Gh_A09G2065 (-0.3)
lactoylglutathione lyase	Gh_D03G1322 (0.9)	Gh_A06G1770 (-1.2)
	Gh_D06G0983 (0.7)	Gh_A06G1307 (-1.1)
aldehyde dehydrogenase (NAD+)	Gh_D13G2432 (0.3)
tyl-CoA carboxylase / biotin carboxylase 1	Gh_D13G0150 (0.7)	Gh_A02G0879 (-1.0)
	Gh_D12G1059 (0.4)	Gh_Sca006141G01 (-0.8)
		Gh_D09G0438 (-0.6)
		Gh_D11G2004 (-0.3)

## Sheet: starch and surose metabolism
The expression level of DEPs in starch and surose metabolism
Name	Up regulated proteins (fold)	Down regulated proteins (fold)
beta-fructofuranosidase	Gh_D03G0541 (0.7)
	Gh_A02G1119 (0.4)
phosphoglucomutase (pgm)	Gh_D04G2040 (0.3)
pectinesterase	Gh_A11G0727 (0.6)
polygalacturonase	Gh_A10G1489 (0.2)
trehalose 6-phosphate synthase (otsA)	Gh_D10G0324 (0.4)
	Gh_D02G1670 (0.3)
	Gh_A08G0782 (0.3)
trehalose 6-phosphate phosphatase (otsB)	Gh_D10G0324 (0.4)
	Gh_D02G1670 (0.3)
	Gh_A08G0782 (0.3)
beta-amylase	Gh_D10G1656 (0.7)
alpha-amylase	Gh_D01G1030 (0.5)
sucrose synthase	Gh_D05G0363 (0.3)
	Gh_A07G0665 (0.3)
xylan 1,4-beta-xylosidase		Gh_A01G1572 (-0.5)
fructokinase (scrK)		Gh_A09G2316 (-0.3)
		Gh_D09G2006 (-0.3)
		Gh_D10G1259 (-0.2)
UDPglucose 6-dehydrogenase (UGDH)		Gh_D07G0692 (-0.4)
		Gh_D12G1612 (-0.3)
		Gh_A12G0799 (-0.3)
beta-glucosidase	Gh_D11G2400 (0.5)	Gh_A01G1572 (-0.5)

## Sheet: Phenylalanine metabolism
The expression level of DEPs in pyruvate metabolism phenylalanine metabolism
Name	Up regulated proteins (fold)	Down regulated proteins (fold)
roots
peroxidase (POD)	Gh_A08G2028 (0.9)	Gh_A11G0400 (-1.0)
	Gh_D04G1506 (0.8)	Gh_A05G3239 (-0.5)
	Gh_A03G2153 (0.6)	Gh_A10G0810 (-0.5)
	Gh_D13G0906 (0.4)	Gh_Sca005268G01 (-0.5)
	Gh_A03G0199 (0.3)	Gh_A08G0747 (-0.4)
		Gh_A01G2012 (-0.3)
		Gh_D10G1644 (-0.3)
		Gh_A08G0711 (-0.3)
aspartate aminotransferase (GOT )	Gh_A10G1320 (0.2)
phenylalanine ammonia-lyase (PAL)	Gh_A11G2891 (1.2)
	Gh_D10G2528 (0.4)
4-coumarate--CoA ligase (4CL )	Gh_D05G1366 (0.5)
	Gh_A02G0867 (0.5)
caffeoyl-CoA O-methyltransferase	Gh_A04G1032 (0.5)
	Gh_A12G0204 (0.3)
betglucosidase	Gh_D11G2400 (0.5)	Gh_A01G1572 (-0.5)
shikimate O-hydroxycinnamoyltransferase	Gh_A11G2891 (1.2)
	Gh_D10G2528 (0.4)
caffeic acid 3-O-methyltransferase (COMT)	Gh_D12G2714 (0.4)	Gh_A11G2625 (-0.3)
ferulate-5-hydroxylase (F5H)	Gh_A11G3018 (0.3)	Gh_D09G1969 (-0.4)
leaves
peroxidase (POD)	Gh_A08G2028 (2.4)	Gh_A05G1452 (-0.9)
	Gh_A08G0714 (1.9)
	Gh_D05G3256 (1.8)
	Gh_D04G1506 (1.8)
	Gh_D08G2420 (1.8)
	Gh_D04G0130 (1.7)
	Gh_A03G0199 (1.6)
	Gh_A10G1317 (1.3)
	Gh_D02G1998 (1.3)
	Gh_A08G0711 (1.2)
	Gh_Sca005268G01 (1.2)
	Gh_D06G1200 (1.0)
	Gh_D03G1382 (0.9)
	Gh_A02G0651 (0.5)
	Gh_A10G1567 (1.7)
aspartate aminotransferase (GOT)	Gh_D07G0231 (0.8)	Gh_A10G1320 (-1.1)
		Gh_A06G0910 (-0.8)
		Gh_D06G1069 (-0.6)
4-hydroxyphenylpyruvate dioxygenase (HPD)	Gh_D07G0803 (0.8)
phenylpyruvate tautomerase	Gh_D01G2255 (0.8)
phenylalanine ammonia-lyase (PAL)		Gh_A01G1839 (-0.7)
4-coumarate--CoA ligase (4CL )	Gh_D08G1949 (0.8)	Gh_D13G2431 (-1.0)
betglucosidase		Gh_A05G3678 (-0.8)
		Gh_D13G2353 (-0.7)
		Gh_D07G2431 (-0.7)
		Gh_D05G2551 (-0.6)
shikimate O-hydroxycinnamoyltransferase		Gh_D10G1172 (-1.1)
		Gh_D11G0104 (-0.9)
		Gh_A08G1491 (-0.9)
		Gh_A10G1311 (-0.8)
		Gh_A08G0877 (-0.8)
		Gh_A06G1690 (-0.7)
cinnamyl-alcohol dehydrogenase	Gh_A12G0193 (0.4)
caffeic acid 3-O-methyltransferase (COMT)		Gh_D04G1663 (-1.0)
		Gh_Sca005495G02 (-0.7)
coniferyl-aldehyde dehydrogenase (REF)	Gh_D06G0580 (0.9)
